# Supplementary material for: Integrated Organic–Inorganic Fertilization Enhances Microbial Stoichiometric Homeostasis but Triggers Seasonal Metabolic Trade-Offs in an Alpine Sandy Ecosystem
Source: Microorganisms. 2026 May 25;14(6):1186. doi: 10.3390/microorganisms14061186 (PMC13303656; doi:10.3390/microorganisms14061186)
Supplement: Supplementary file 1 [file microorganisms-14-01186-s001.zip]

Archive with 1 entries (1 files):
- microorganisms-4336245-supplementary.pdf
